# Supplementary material for: Moringa oleifera Lam. in Diabetes Mellitus: A Systematic Review and Meta-Analysis
Source: Molecules. 2021 Jun 9;26(12):3513. doi: 10.3390/molecules26123513 (PMC8229498; doi:10.3390/molecules26123513)
Supplement: Supplementary file 1 [file molecules-26-03513-s001.zip]

Archive with 2 entries (2 files):
- Table S1.xlsx
- Table S2_PRISMA 2009 checklist.pdf
