# Supplementary material for: Moringa oleifera Lam. in Diabetes Mellitus: A Systematic Review and Meta-Analysis
Source: Molecules. 2021 Jun 9;26(12):3513. doi: 10.3390/molecules26123513 (PMC8229498; doi:10.3390/molecules26123513)
Supplement: Supplementary file 1 [file molecules-26-03513-s001.zip › Table S1.xlsx]

## Sheet: Table S1
Table S1. Risk of Bias
Authors (year)	Selection bias	Performance bias	Detection bias	Attrition bias	Reporting bias	Other possible bias
Oldoni et al. (2021)	Low (Sex, age, BW matched. Stated "randomly distributed." After STZ injection, FBS matched)	N/A (Rats)	Not clear	Low	Low	None
Anwer et al. (2021)	Low (Sex, BW matched. After STZ injection, FBS matched)	N/A (Rats)	Not clear	Low	Low	None
Irfan et al. (2020)	Low (Sex, age matched. Stated "taken randomly from metabolic syndrome rats.")	N/A (Rats)	Not clear	Low	Low	None
Kusumawati et al. (2020)	Low (Sex matched. Stated "randomized", After alloxan injection, FBS matched)	N/A (Rats)	Not clear	Low	Low	None
Owolabi et al. (2020)	Low (BW-matched. After alloxan injection, FBS matched)	N/A (Rats)	Not clear	Low	Low	None
Ezzat et al. (2019)	Low (Sex, BW matched)	N/A (Rats)	Not clear	Low	Low	None
Mohamed et al. (2019)	Low (Sex, BW matched)	N/A (Rats)	Not clear	Low	Low	None
Aju et al. (2019)	Low (Sex, BW matched. After STZ injection, FBS matched)	N/A (Rats)	Not clear	Low	Low	None
Othman et al. (2019)	Low (Sex, BW matched.)	N/A (Rats)	Not clear	Low	Low	None
Sun et al. (2019)	Low (Sex, age, FBS matched. Stated "randomly divided.")	N/A (Mice)	Not clear	Low	Low	None
Mapfumo et al. (2019)	Low (Age, FBS matched. Stated "randomly allocated")	N/A (Rats)	Not clear	Low	Low	None
Hidayati et al. (2018)	Low (Sex matched. After STZ injection, FBS matched)	N/A (Rats)	Not clear	Low	Low	None
Jaja-Chimedza et al. (2018)	Low (Sex, age matched. Stated "randomized")	N/A (Mice)	Not clear	Low	Low	None
Azevedo et al. (2018)	Low (BW-matched. After STZ injection, FBS matched)	N/A (Rats)	Not clear	Low	Low	None
Lopez et al. (2018)	Low (Sex, age, BW, FBS matched)	N/A (Rats)	Not clear	Low	Low	None
Villarruel-Lopez et al. (2018)	Low (Sex, BW matched. After alloxan injection, FBS matched)	N/A (Rats)	Not clear	Low	Low	None
Oboh et al. (2018)	Low (Sex, BW matched. After STZ injection, FBS matched. Stated "randomly divided.")	N/A (Rats)	Not clear	Low	Low	None
Bamagous et al. (2018)	Low (Sex, age, BW matched. After STZ injection, FBS matched)	N/A (Rats)	Not clear	Low	Low	None
Kamalrudin et al. (2018)	Low (Sex, age, BW matched. After STZ injection, FBS matched. Stated "randomly divided.")	N/A (Rats)	Not clear	Low	Low	None
Onyenibe et al. (2018)	Low (Sex, age, BW matched, After STZ injection, FBS matched)	N/A (Rats)	Not clear	Low	Low	None
Metwally et al. (2018)	Low (Sex, age, BW matched.)	N/A (Rats)	Not clear	Low	Low	None
Olurische et al. (2017)	Low (After alloxan injection, FBS matched.)	N/A (Rats)	Not clear	Low	Low	None
Raafat et al. (2017)	Low (Sex, age, BW matched. After alloxan injection, FBS matched)	N/A (Mice)	Not clear	Low	Low	None
Aa et al. (2017)	Low (Age, BW matched. After alloxan injection, FBS matched)	N/A (Rats)	Not clear	Low	Low	None
Khan et al. (2017)(1)(2)	Low (Sex, BW matched. After induction of DM, FBS matched)	N/A (Mice / Rats)	Not clear	Low	Low	None
Joung et al. (2017)	Low (Sex, age matched.)	N/A (Mice)	Not clear	Low	Low	None
Tang et al. (2017)	Low (Sex, age matched.)	N/A (Mice)	Not clear	Low	Low	None
Abd Eldaim et al. (2017)	Low (Sex, BW matched. After alloxan injection, FBS matched. Stated "equally assigned.")	N/A (Rats)	Not clear	Low	Low	None
Omodanisi et al. (2017) (1)	Low (Sex, BW matched. After STZ injection, FBS matched. Stated "randomly assigned.")	N/A (Rats)	Not clear	Low	Low	None
Omodanisi et al. (2017) (2)	Low (Sex, age, BW matched. After STZ injection, FBS matched. Stated "randomly divided." )	N/A (Rats)	Not clear	Low	Low	None
Sholapur et al.(2017)	Low (Sex, BW matched. Stated "randomly divided.")	N/A (Rats)	Not clear	Low	Low	Simultaneous administration of Dexa and MO
Irfan et al. (2017)	Low (Sex, age, BW matched. After STZ injection, FBS matched)	N/A (Rats)	Not clear	Low	Low	None
Olurishe et al. (2016)	Moderate (After alloxan injection, FBS matched)	N/A (Rats)	Not clear	Low	Low	None
Arise et al. (2016)	Low (Sex, BW matched. After STZ injection, FBS matched)	N/A (Rats)	Not clear	Low	Low	None
Irfan et al. (2016)	Low (Sex, age, BW matched. After STZ injection, FBS matched)	N/A (Rats)	Not clear	Low	Low	None
Olayaki et al. (2015)	Low (Sex, BW matched. After alloxan injection, FBS matched)	N/A (Rats)	Not clear	Low	Low	None
Al-Malki et al. (2015)	Low (Sex, BW matched. After STZ injection, FBS matched. Stated "randomly divided.")	N/A (Rats)	Not clear	Low	Low	None
Waterman et al. (2015)	Low (Sex, age matched. Stated randomization into treatment group.")	N/A (Mice)	Not clear	Low	Low	None
Abd El Latif et al. (2014)	Low (Sex, BW matched. After alloxan injection, FBS matched.)	N/A (Rats)	Not clear	Low	Low	None
Yassa et al. (2014)	Low (Sex, age, BW matched. After STZ injection, FBS matched)	N/A (Rats)	Not clear	Low	Low	None
Ahmed et al. (2014)	Low (Sex, age matched. )	N/A (Rats)	Not clear	Low	Low	None
Oseni et al. (2014)	Low (Sex, BW matched. After alloxan injection, FBS matched)	N/A (Rats)	Not clear	Low	Low	None
Sholapur et al. (2013)	Low (Sex, BW matched, after dexa, FBS matched)	N/A (Rats)	Not clear	Low	Low	Simultaneous administration of Dexa and MO
Kumar Gupta et al. (2013)	Low (Age, BW matched. After STZ injection, FBS matched)	N/A (Rats)	Not clear	Low	Low	None
Gupta et al. (2012)	Low (BW matched. After STZ injection, FBS matched. Stated "randomized.")	N/A (Rats)	Not clear	Low	Low	None
Kar et al. (2003)	Low (Sex, BW matched. After alloxan injection, FBS matched)	N/A (Rats)	Not clear	Low	Low	None
